# Supplementary material for: The metabolic consequences of HIV/TB co-infection
Source: BMC Infect Dis. 2023 Aug 18;23:536. doi: 10.1186/s12879-023-08505-4 (PMC10436461; doi:10.1186/s12879-023-08505-4)
Supplement: Supplementary file 1 — Additional file 1: Table S1. Detailed clinical data for HIV-positive cohorts. Table S2. Fisher’s exact tests for categorical variables. Table S3. Stratification based on CD4 count. Table S4. Untreated co-infected group as used for analyses. Table S5. t-Test. Figure S1. Dendogram of the healthy controls versus untreated HIV/TB co-infected samples, after exclusion of the co-infected samples with high CD4 T-cell counts but before exclusion of any healthy controls. This figure shows that the 5 healthy controls indicated in red cluster with the diseased samples, and were subsequently excluded. Table S6. Fold Change. Table S7. t-Test. Table S8. Fold Change. Table S9. t-Test and FC. Table S10. PLS-DA. Figure S2. The validation results for the PLS-DA analysis of the healthy controls versus all the untreated patient samples. A: Leave-one-out cross-validation results, indicating that PLS-DA with one component is most applicable to these data, B: Permutation testing (frequency = 2000), indicating that the model is not random (significant p-value, <0.05). Table S11. Results of the ANOVA including all groups (with exclusions of HIV+/TB+/Tn- samples with CD4 T cell count>600 and selected healthy controls). Table S12. A count of the compounds significant in the ANOVA post-hoc analysis per compound class. Table S13. Results of the ANOVA including all groups (with exclusions of HIV+/TB+/Tn- samples with CD4 T cell count>600) and selected healthy controls, organized by compound class, and then by significance as per ANOVA post-hoc analysis. Table S14. The effect of untreated HIV/TB on the metabolome (untreated HIV/TB versus healthy controls). Table S15. The effect of HIV on TB (untreated TB vs untreated HIV/TB). Table S16. The effect of ART on HIV/TB (untreated HIV/TB versus treated HIV/TB). Table S17. Pearson's r correlation results for 3,4-DHBA and all other metabolites (from ANOVA). Figure S3. PLS-DA validation results for the comparison of all groups. [file 12879_2023_8505_MOESM1_ESM.xlsx]

## Sheet: Table S1
Additional clinical information
Table S1: Detailed clinical data for HIV-positive cohorts.
Participant name	Group	Sex	CD4 count	Viral load	ART combination	Duration of ART (months)
			(cells/mm3)	(HIV-1 RNA/mm3)
010_VM	HIV+/TB+/Tn-	Female	115	Unavailable	N/A	-
030_SP	HIV+/TB+/Tn-	Female	603	Unavailable	N/A	-
092_BM	HIV+/TB+/Tn-	Female	248	Unavailable	N/A	-
103_CT	HIV+/TB+/Tn-	Female	15	124	N/A	-
006_VC	HIV+/TB+/Tn-	Male	621	< 20	N/A	-
015_MR	HIV+/TB+/Tn-	Male	< 1	Unavailable	N/A	-
021_BC	HIV+/TB+/Tn-	Male	99	Unavailable	N/A	-
026_JM	HIV+/TB+/Tn-	Male	63	Unavailable	N/A	-
100_MN	HIV+/TB+/Tn-	Male	7	Unavailable	N/A	-
002_NS	HIV+/TB+/Tn+	Female	20	513509	FDC: Tenofovir 300mg; Emtricitabine 200mg; Efavirenz 600mg	79.8
005_CB	HIV+/TB+/Tn+	Female	602	Unavailable	FDC: Tenofovir 300mg; Emtricitabine 200mg; Efavirenz 600mg	18.8
008_NM	HIV+/TB+/Tn+	Female	39	Unavailable	FDC: Tenofovir 300mg; Emtricitabine 200mg; Efavirenz 600mg	10
017_SS	HIV+/TB+/Tn+	Female	211	Unavailable	FDC: Tenofovir 300mg; Emtricitabine 200mg; Efavirenz 600mg	81.9
084_YV	HIV+/TB+/Tn+	Female	192	Unavailable	FDC: Tenofovir 300mg; Emtricitabine 200mg; Efavirenz 600mg	84.8
094_PM	HIV+/TB+/Tn+	Female	186	76386	Lopinavir/Ritonavir; Abacavir; Lamivudine	135.9
095_KJ	HIV+/TB+/Tn+	Female	344	< detectable	FDC: Tenofovir 300mg; Emtricitabine 200mg; Efavirenz 600mg	74.2
101_VJ	HIV+/TB+/Tn+	Female	217	85	FDC: Tenofovir 300mg; Emtricitabine 200mg; Efavirenz 600mg	29.5
011_MM	HIV+/TB+/Tn+	Male	128	Unavailable	FDC: Tenofovir 300mg; Emtricitabine 200mg; Efavirenz 600mg	0.4
016_JU	HIV+/TB+/Tn+	Male	148	20	FDC: Tenofovir 300mg; Emtricitabine 200mg; Efavirenz 600mg	8.4
018_MG	HIV+/TB+/Tn+	Male	66	Unavailable	Combivir; Alluvia	Unavailable
096_SM	HIV+/TB+/Tn+	Male	39	216208	FDC: Tenofovir 300mg; Emtricitabine 200mg; Efavirenz 600mg	39.9
Abbreviations: FDC: fixed-dose combination

## Sheet: Table S2
Categorical varables
	Table S2: Fisher’s exact tests for categorical variables.
	Sex
	Age
	Other diseases/conditions
	Smoking status
	CD4 Tcell count [advanced disease (< 200 cells/mm3) versus not advanced (> 200 cells/mm3)]

## Sheet: Table S3-S6; Figure S1
CD4 stratification and exclusion
Key				Table S4: Untreated co-infected group as used for analyses				Table S5: t-Test						Table S6: Fold Change
HCD	Higher CD4 T cell count			HIV+/TB/+/ART-	CD4 T cell count (cells/mm^3)	CD4 group
LCD	Lower CD4 T cell count			010_VM	115	HCD		Compound	t.stat	p.value	#NAME?	FDR		Compound	Fold Change	log2(FC)
				092_BM	248	HCD		Analyte 611 (142)	3.2929	0.025718	1.5898	0.9916		Undecanoic acid, 11-fluoro-, trimethylsilyl ester (55)	32017	14.967
Table S3: Stratification on CD4 count				103_CT	15	LCD		11,14-Eicosadienoic acid, TMS derivative (67)	2.7335	0.031533	1.5012	0.9916		1-Methyl-N,N-bis(trimethylsilyl)-4-[(trimethylsilyl)oxy]-1H-imidazol-2-amine (115)	30523	14.898
				015_MR	1	LCD		D-Mannitol, 6TMS derivative	-2.5616	0.037495	1.426	0.9916		Analyte 1 (50)	26653	14.702
Sample	Label	CD T cells (cells/mm3)		021_BC	99	LCD		2-(Dimethylamino)ethyl vaccenoate (58)	2.5609	0.037546	1.4254	0.9916		L-Proline	25123	14.617
015_MR	LCD	<1		026_JM	63	LCD		Leucylleucine, TMS derivative (86)	2.52	0.040938	1.3879	0.9916		Analyte 301 (86)	19268	14.234
100_MN	LCD	7		100_MN	7	LCD		Analyte 724 (73)	2.522	0.041763	1.3792	0.9916		11,14-Eicosadienoic acid, TMS derivative (67)	17976	14.134
103_CT	LCD	15		Average	78.2857									Acetin, bis-1,3-trimethylsilyl ether (73)	14759	13.849
026_JM	LCD	63		Std Dev	87.439			All t-test compounds also had FC>2						1,1,1-Trifluoroheptadecen-2-one (57)	13037	13.67
021_BC	LCD	99												Analyte 986 (73)	12008	13.552
010_VM	HCD	115												Indole-3-lactic acid, 3TMS derivative (202)	8.5528e-05	-13.513
092_BM	HCD	248												S-[2-[N,N-Dimethylamino]ethyl]N,N-dimethylcarbamoyl thiocarbohydroximate (71)	10519	13.361
030_SP	HCD	603												2,4-Di-tert-butylphenoxytrimethylsilane (263)	10238	13.322
006_VC	HCD	621						Exclusion of healthy samples based on dendogram						1H-Indole-3-Acetic-Acid (202)	0.00010361	-13.237
*Excluded samples														Analyte 473 (116)	0.00011568	-13.078
														Phosphoric acid, bis(trimethylsilyl) 2,3-bis[(trimethylsilyl)oxy]propyl ester (299)	0.00013177	-12.89
For pathway analysis														Diethylene glycol, 2TMS derivative	6438.7	12.653
Undecanoic acid, 11-fluoro-, trimethylsilyl ester														1,3-Dioxolane, 2-methoxymethyl-2,4,5-trimethyl- (115)	0.00015797	-12.628
1-Methyl-N,N-bis(trimethylsilyl)-4-[(trimethylsilyl)oxy]-1H-imidazol-2-amine														Cyclobutanecarboxylic acid, 2-dimethylaminoethyl ester (58)	6221.5	12.603
L-Proline														9,12-Octadecadien-1-ol, (Z,Z)- (67)	5980.8	12.546
11,14-Eicosadienoic acid														2-Aminobutanoic acid, 2TMS derivative (130)	0.00019077	-12.356
Acetin, bis-1,3-trimethylsilyl ether														Analyte 972 (73)	5192.3	12.342
1,1,1-Trifluoroheptadecen-2-one														3-Indolepropionic acid, 2TMS derivative (202)	0.0002051	-12.251
3-indolelactic acid														Octanoic acid, 2-dimethylaminoethyl ester (58)	4116.6	12.007
S-[2-[N,N-Dimethylamino]ethyl]N,N-dimethylcarbamoyl thiocarbohydroximate														Butanal, 2,3,4-tris[(trimethylsilyl)oxy]-, O-methyloxime, [R-(R*,R*)]- [miss-ID] (157)	4098.2	12.001
2,4-Di-tert-butylphenoxytrimethylsilane														2-Propenoic acid, 2-(dimethylamino)ethyl ester (58)	3806.7	11.894
3-indoleacetic acid														à-Linolenic acid, TMS derivative	2822.4	11.463
Phosphoric acid, bis(trimethylsilyl) 2,3-bis[(trimethylsilyl)oxy]propyl ester														Dimethylaminoethyl palmitate (58)	2171.2	11.084
Diethylene glycol														L-Methionine	0.00059519	-10.714
1,3-Dioxolane, 2-methoxymethyl-2,4,5-trimethyl-											Excluded healthy controls			L-Hydroxyproline, (E)-, 3TMS derivative (140)	0.003181	-8.2963
Cyclobutanecarboxylic acid, 2-dimethylaminoethyl ester														Analyte 622 (188)	0.0062728	-7.3167
9,12-Octadecadien-1-ol														Dopamine, 4TMS derivative (174)	101.15	6.6603
2-Aminobutanoic acid														Norpseudoephedrine [Cyclopropane?]	0.010679	-6.549
3-Indolepropionic acid														Octanoic acid, TMS derivative (117)	0.014517	-6.1061
Octanoic acid, 2-dimethylaminoethyl ester														Pinacol, 2TMS derivative (131)	0.017896	-5.8042
Butanal, 2,3,4-tris[(trimethylsilyl)oxy]-, O-methyloxime, [R-(R*,R*)]- [miss-ID] (157)														L-5-Oxoproline, , 2TMS derivative (156)	46.213	5.5302
2-Propenoic acid, 2-(dimethylamino)ethyl ester														2-Aminophenol, 2TMS derivative (73)	43.376	5.4388
alpha-Linolenic acid								Figure S1: Dendogram of the healthy controls versus untreated HIV/TB co-infected samples, after exclusion of the co-infected samples with high CD4 T-cell counts but before exclusion of any healthy controls. This figure shows that the 5 healthy controls indicated in red cluster with the diseased samples, and were subsequently excluded.						Pyroglutamic acid (84)	0.027925	-5.1623
Dimethylaminoethyl palmitate														Analyte 611 (142)	35.692	5.1575
L-Methionine														3-Octenoic acid, TMS derivative (73)	34.588	5.1122
L-Hydroxyproline														D-Glucuronic acid, 2,3,4,5-tetrakis-O-(trimethylsilyl)-, trimethylsilyl ester (73)	27.675	4.7905
Dopamine														Ethanolamine, 3TMS derivative (174)	23.997	4.5848
Norpseudoephedrine														Analyte 706 (142)	0.047995	-4.381
Octanoic acid														Analyte 439 (155)	20.76	4.3757
Pinacol														1,2-Butanediol, 2TMS derivative (73)	19.673	4.2981
L-5-Oxoproline														Analyte 98 (72)	19.084	4.2543
2-Aminophenol														Analyte 980 (55)	0.055579	-4.1693
Pyroglutamic acid														D-(-)-Tagatofuranose, pentakis(trimethylsilyl) ether (isomer 1) (73)	0.056584	-4.1435
3-Octenoic acid														Analyte 724 (73)	15.513	3.9554
D-Glucuronic acid														L-Tryptophan, 1-(trimethylsilyl)-, trimethylsilyl ester (202)	12.902	3.6895
Ethanolamine														Methyl stearate (74)	11.962	3.5804
1,2-Butanediol														2-Ethylhexanoic acid, TMS derivative (201)	0.086682	-3.5281
Tagatofuranose														Nonanoic acid, TMS derivative (215)	0.095311	-3.3912
L-Tryptophan														2-Ketoisocaproic acid mo-tms (89)	0.098643	-3.3416
Methyl stearate														2-Oleoylglycerol, 2TMS derivative (129)	0.1015	-3.3004
2-Ethylhexanoic acid														Oxalic acid, 2TMS derivative (147)	0.10384	-3.2676
Nonanoic acid														2-Hydroxyisocaproic acid, 2TMS derivative (86)	9.5398	3.254
2-Ketoisocaproic acid														Analyte 889 (73)	0.10719	-3.2217
2-Oleoylglycerol														Pentadecanoic acid, TMS derivative	0.11138	-3.1664
Oxalic acid														L-Aspartic acid, 3TBDMS derivative [miss-ID] (189)	0.11142	-3.1659
2-Hydroxyisocaproic acid														Glycolic acid, 2TMS derivative (147)	8.5615	3.0979
Pentadecanoic acid														2-(Dimethylamino)ethyl vaccenoate (58)	7.1376	2.8354
L-Aspartic acid														[1,1'-Bicyclopropyl]-2-octanoic acid, 2'-hexyl-, methyl ester (67)	0.14354	-2.8004
Glycolic acid														Eicosapentaenoic Acid, TMS derivative (91)	6.8139	2.7685
2-(Dimethylamino)ethyl vaccenoate														2-Fluoroimidazole (86)	6.8076	2.7671
[1,1'-Bicyclopropyl]-2-octanoic acid, 2'-hexyl-, methyl ester														Supraene (69)	0.14691	-2.767
Eicosapentaenoic Acid														á-Alanine, 3TMS derivative (174)	0.15332	-2.7054
2-Fluoroimidazole														2-Ethyl-3-hydroxypropionic acid, di-TMS (147)	0.16241	-2.6223
Supraene														D-Erythro-Pentofuranose, 2-deoxy-1,3-bis-O-(trimethylsilyl)-, bis(trimethylsilyl) phosphate (211)	6.0882	2.606
alpha-Alanine														Analyte 490 (73)	6.0836	2.6049
2-Ethyl-3-hydroxypropionic acid														Analyte 503 (218)	5.8406	2.5461
D-Erythro-Pentofuranose														Glycine, 3TMS derivative (174)	5.733	2.5193
Glycine														Analyte 627 (274)	5.6159	2.4895
E,E-1,9,17-Docasatriene														E,E-1,9,17-Docasatriene (82)	5.5739	2.4787
Trifluoroacetamide														Trifluoroacetamide, TMS derivative (120)	5.4072	2.4349
Erythrulose														Analyte 628 (211)	0.18538	-2.4314
L-Aspartic acid														L-(+)-Erythrulose, tris(trimethylsilyl) ether, ethyloxime (isomer 1) (103)	0.18656	-2.4223
Gamma-Tocopherol														L-Aspartic acid	5.1751	2.3716
9,12-Octadecadienoic acid														Analyte 589 (73)	0.19698	-2.3439
Carbonic acid, 2-dimethylaminoethyl ethyl ester														Analyte 106 (89)	0.20345	-2.2973
D-Mannitol														ç-Tocopherol, TMS derivative (223)	4.8848	2.2883
D-Lyxose)														9,12-Octadecadienoic acid (Z,Z)-, TMS derivative (67)	4.7584	2.2505
Dibutyl phthalate														Carbonic acid, 2-dimethylaminoethyl ethyl ester (58)	4.7239	2.24
Methyl alpha-D-ribofuranoside														D-Mannitol, 6TMS derivative	0.21502	-2.2175
1-Decanamine, N-decyl-N-methyl-														Analyte 517 (73)	4.5044	2.1713
Leucylleucine														D-Lyxose, 4TMS derivative (217)	0.2297	-2.1222
L-Lysine														Dibutyl phthalate (149)	0.23131	-2.1121
2-linoleoylglycerol														Methyl à-D-ribofuranoside, 3TMS derivative (217)	0.2314	-2.1115
Propane, 2-methyl-1,2-bis(trimethylsiloxy)-														1-Decanamine, N-decyl-N-methyl- (184)	0.23404	-2.0952
3-Valeric acid														Leucylleucine, TMS derivative (86)	4.1693	2.0598
1,3-Dioxolane														L-Lysine	4.0976	2.0348
Myo-Inositol														2-linoleoylglycerol, 2TMS derivative (103)	0.24473	-2.0308
Propanedioic acid														Propane, 2-methyl-1,2-bis(trimethylsiloxy)- (131)	0.24607	-2.0228
meso-Erythritol														Analyte 496 (116)	4.0094	2.0034
5-Hydroxyhexanoic acid														Analyte 819 (55)	3.9312	1.975
2-Hydroxybutyric acid														3-Trimethylsiloxyvaleric acid, trimethylsilyl ester (147)	0.25672	-1.9617
Doconexent														1,3-Dioxolane (73)	3.8767	1.9548
Butanoic acid														Myo-Inositol, 6TMS derivative	3.8349	1.9392
Palmitic Acid														Propanedioic acid, 2TMS derivative (147)	0.26112	-1.9372
Myristic acid														meso-Erythritol, 4TMS derivative	3.7885	1.9216
3-Hydroxyisovaleric acid														Analyte 584 (260)	3.7438	1.9045
Doconexent														Analyte 952 (84)	3.7355	1.9013
L-Norvaline														Bis(trimethyl) derivative of 5-Hydroxyhexanoic acid (117)	0.2691	-1.8938
Phenol														2-Hydroxybutyric acid, 2TMS derivative (131)	0.27218	-1.8774
2,3-Butanedione														Doconexent (91)	3.6282	1.8592
2-Aminomalonic acid, N,O,O														Butanoic acid, 2-(methoxyimino)-, trimethylsilyl ester (73)	0.27838	-1.8449
2-O-Glycerol-à-d-galactopyranoside														Palmitic Acid, TMS derivative (117)	3.4701	1.795
Suberic acid														Myristic acid, TMS derivative (285)	3.3662	1.7511
Decanamide, N-(2-hydroxyethyl)-														3-Hydroxyisovaleric acid, 2TMS derivative (131)	0.30633	-1.7069
D-Arabinose														Doconexent, TMS derivative (91)	3.2253	1.6894
Hexanoic acid														L-Norvaline	0.3114	-1.6832
3,6-dimethyl-Octan-2-one,														Phenol, TMS derivative (151)	0.31214	-1.6797
Pipecolic acid														Analyte 3 (50)	3.1231	1.643
Xylose														2,3-Butanedione (86)	3.105	1.6346
Pentanoic acid, 2-(methoxyimino)-3-methyl-, trimethylsilyl ester														Analyte 128 (55)	0.32276	-1.6315
1-Undecene, 11-nitro-														2-Aminomalonic acid, N,O,O,-TMS (218)	3.0887	1.627
Butylated Hydroxytoluene														2-O-Glycerol-à-d-galactopyranoside, hexa-TMS (204)	3.0826	1.6241
Sorbose														Analyte 121 (72)	3.0766	1.6213
7-Bromo-6-(2-diethylaminoethoxy)-2,3-dihydro-1H-benzothieno[2,3-D]pyrrolo[1,2-a]pyrimidin-10-one														Suberic acid, 2TMS derivative (73)	0.33328	-1.5852
Ribitol														Analyte 175 (72)	2.9717	1.5713
D-Fructose														Decanamide, N-(2-hydroxyethyl)- (85)	2.9607	1.5659
N,N-Diethylheptylamine														D-Arabinose, tetrakis(trimethylsilyl) ether, ethyloxime (isomer 1) (103)	2.959	1.5651
Malic acid														Hexanoic acid, TMS derivative (173)	2.9293	1.5505
Valeric acid														Octan-2-one, 3,6-dimethyl- (57)	2.9242	1.5481
Glycerol														Pipecolic acid, 2TMS derivative (156)	2.8899	1.531
Citric acid														Analyte 419 (73)	0.3577	-1.4832
d-Galactose														D-(+)-Xylose, tetrakis(trimethylsilyl) ether, methyloxime (anti) (103)	2.7777	1.4739
Benzeneacetic acid														Pentanoic acid, 2-(methoxyimino)-3-methyl-, trimethylsilyl ester (89)	0.36382	-1.4587
L-Leucine														Analyte 319 (158)	0.36473	-1.4551
Pentadecanoic acid, 14-methyl-, methyl ester														Analyte 448 (73)	0.36732	-1.4449
Butanoic acid, 2-(methoxyimino)-3-methyl-, trimethylsilyl ester														Analyte 648 (204)	0.36816	-1.4416
L-Glutamic acid														1-Undecene, 11-nitro- (55)	2.6493	1.4056
Valylglycine														Butylated Hydroxytoluene, TMS derivative (277)	2.6426	1.402
Propanedinitrile, (acetyloxy)methyl-														Analyte 655 (73)	2.6237	1.3916
L-Norleucine														L-(-)-Sorbose, pentakis(trimethylsilyl) ether, methyloxime (syn) (103)	0.38226	-1.3874
3-Amino-2,4-dimethylpentane														7-Bromo-6-(2-diethylaminoethoxy)-2,3-dihydro-1H-benzothieno[2,3-D]pyrrolo[1,2-a]pyrimidin-10-one (86)	2.6101	1.3841
Butanal, 2,3,4-tris[(trimethylsilyl)oxy]-, O-methyloxime, [R-(R*,R*)]-														Ribitol, 5TMS derivative [miss-ID] (56)	0.3875	-1.3677
2,3-Butanediol														Analyte 799 (157)	0.38912	-1.3617
11-Eicosenoic acid														D-Fructose, 1,3,4,5,6-pentakis-O-(trimethylsilyl)-, O-methyloxime	0.40124	-1.3175
Phthalic acid, hex-2-yn-4-yl isobutyl ester														N,N-Diethylheptylamine (86)	0.40531	-1.3029
Paracetamol														Malic acid, 3TMS derivative (73)	0.4059	-1.3008
2,3-Butanediol														4-Trimethylsiloxy(trimethylsilyl)valerate (86)	2.4428	1.2885
9-Tetradecenoic acid														Glycerol, 3TMS derivative	2.4324	1.2824
d-Mannose														Citric acid, 4TMS derivative	2.3945	1.2597
2-Butenedioic acid														d-Galactose, 2,3,4,5,6-pentakis-O-(trimethylsilyl)-, o-methyloxyme	0.41968	-1.2526
Glycerol														Benzeneacetic acid, TMS derivative (73)	0.42012	-1.2511
														L-Leucine	0.4206	-1.2495
														Pentadecanoic acid, 14-methyl-, methyl ester (74)	2.3734	1.247
														Butanoic acid, 2-(methoxyimino)-3-methyl-, trimethylsilyl ester (89)	2.3579	1.2375
														L-Glutamic acid	2.3292	1.2198
														Valylglycine, TMS derivative (72)	0.43359	-1.2056
														Analyte 317 (74)	0.4336	-1.2055
														Propanedinitrile, (acetyloxy)methyl- (79)	0.43961	-1.1857
														Analyte 596 (89)	2.2233	1.1527
														L-Norleucine	2.2168	1.1485
														3-Amino-2,4-dimethylpentane (72)	0.45145	-1.1474
														Analyte 796 (175)	2.2139	1.1466
														Butanal, 2,3,4-tris[(trimethylsilyl)oxy]-, O-methyloxime, [R-(R*,R*)]- (205)	2.1991	1.1369
														2,3-Butanediol, 2TMS derivative (73)	2.1763	1.1219
														Analyte 415 (74)	2.1043	1.0733
														11-Eicosenoic acid, (E)-,TMS derivative (117)	0.476	-1.071
														Phthalic acid, hex-2-yn-4-yl isobutyl ester (149)	2.0979	1.0689
														Paracetamol, 2TMS derivative (116)	2.0957	1.0674
														2,3-Butanediol, 2TMS derivative [miss-ID] (117)	0.48008	-1.0587
														Analyte 137 (100)	2.0634	1.045
														9-Tetradecenoic acid, (E)-, TMS derivative (117)	2.0529	1.0376
														Analyte 493 (157)	2.0516	1.0368
														d-Mannose, 2,3,4,5,6-pentakis-O-(trimethylsilyl)-, o-methyloxyme, (1Z)-	2.0138	1.0099
														2-Butenedioic acid, (E)-, 2TMS derivative (245)	2.0125	1.009
														Glycerol, 3TMS derivative [miss-ID] (73)	0.49727	-1.0079

## Sheet: Table S7-S10; Figure S2
Comparing all diseased samples to healthy controls
Table S7: t-Test						Table S8: Fold Change				Table S10: PLS-DA
	t.stat	p.value	#NAME?	FDR			Fold Change	log2(FC)		Compound	Component 1 VIP		A
Butanoic acid, 3,4-bis[(trimethylsilyl)oxy]-, trimethylsilyl ester (73)	7.07	1.5941e-08	7.7975	5.1169e-06		Pentadecanoic acid, TMS derivative	27.936	4.8041		L-Proline, 1-methyl-, methyl ester (84)	5.269
Tetrahydrofuran (71)	-6.5611	3.4805e-08	7.4584	5.5862e-06		L-Proline, 1-methyl-, methyl ester (84)	5.998	2.5845		Glycerol, 3TMS derivative [miss-ID] (73)	3.6417
DL-Phenylalanine, TMS derivative (120)	6.105	1.5809e-07	6.8011	1.6916e-05		Analyte 106 (89)	3.9455	1.9802		3-Indolepropionic acid, 2TMS derivative (202)	3.2449
2,4-Di-tert-butylphenoxytrimethylsilane (263)	-5.811	4.1033e-07	6.3869	3.2929e-05		Analyte 1 (50)	3.2589	1.7044		Acetin, bis-1,3-trimethylsilyl ether (73)	2.8771
L-Lysine	-4.7774	1.5651e-05	4.8055	0.00094563		Analyte 128 (55)	3.0513	1.6094		Butanoic acid, 2-(methoxyimino)-, trimethylsilyl ester (73)	2.8324
2-Propenoic acid, 2-(dimethylamino)ethyl ester (58)	-4.7657	1.7841e-05	4.7486	0.00094563		3-Indolepropionic acid, 2TMS derivative (202)	0.33552	-1.5755		Analyte 889 (73)	2.7969
1,2,4,5-Tetrazine-3,6-diamine (112)	-4.7268	2.0621e-05	4.6857	0.00094563		Glycerol, 3TMS derivative [miss-ID] (73)	2.7865	1.4785		Analyte 738 (165)	2.5716
3-Hydroxyisovaleric acid, 2TMS derivative (131)	4.6325	2.545e-05	4.5943	0.0010212		3-Octenoic acid, TMS derivative (73)	0.41573	-1.2663		Analyte 775 (467)	2.4008
1,E-11,Z-13-Octadecatriene [a-Linolenic acid?]	-4.4894	4.1474e-05	4.3822	0.0014427		Glycerol, 3TMS derivative [miss-ID] (103)	2.2396	1.1632		Analyte 852 (266)	2.3793
Benzoic Acid, TBDMS derivative (179)	-4.4852	5.3347e-05	4.2729	0.0014427		4-Hydroxyproline (68)	0.45458	-1.1374		Glycerol, 3TMS derivative [miss-ID] (103)	2.3695
Octan-2-one, 3,6-dimethyl- (57)	-4.4157	5.6594e-05	4.2472	0.0014427		D-Lyxose, 4TMS derivative (204)	2.1113	1.0781		4-Hydroxyproline (68)	2.2144
D-Erythro-Pentofuranose, 2-deoxy-1,3-bis-O-(trimethylsilyl)-, bis(trimethylsilyl) phosphate (211)	-4.4061	5.7246e-05	4.2423	0.0014427		Butanoic acid, 2-(methoxyimino)-, trimethylsilyl ester (73)	2.0332	1.0237		Indole-3-lactic acid, 3TMS derivative (202)	2.1846
Analyte 622 (188)	-4.3849	5.8425e-05	4.2334	0.0014427		1-Cyclopentylethanol, TMS derivative (117)	0.4921	-1.023		Analyte 674 (73)	2.1626
à-Linolenic acid, TMS derivative	-4.3209	7.6263e-05	4.1177	0.0017486						D-Lyxose, 4TMS derivative (204)	2.1369		B
Phosphoric acid, bis(trimethylsilyl) 2,3-bis[(trimethylsilyl)oxy]propyl ester (299)	-4.3244	8.2131e-05	4.0855	0.0017576						L-Tryptophan, 1-(trimethylsilyl)-, trimethylsilyl ester (202)	2.0379
9,12-Octadecadien-1-ol, (Z,Z)- (67)	-4.3644	9.4744e-05	4.0234	0.0019008		Table S9: t-Test and FC				Butanoic acid, 3,4-bis[(trimethylsilyl)oxy]-, trimethylsilyl ester (73)	2.0133
L-Threonine	-4.126	0.00014004	3.8537	0.0025091		L-Proline, 1-methyl-, methyl ester (84)				3-Hydroxyisovaleric acid, 2TMS derivative (131)	2.0086
Analyte 986 (73)	-4.1186	0.0001407	3.8517	0.0025091		Glycerol, 3TMS derivative [miss-ID] (103)				Analyte 706 (142)	1.9904
L-Hydroxyproline, (E)-, 3TMS derivative (140)	-4.0765	0.00017912	3.7469	0.0030262		Glycerol, 3TMS derivative [miss-ID] (73)				Analyte 500 (157)	1.9287
L-Proline, 1-methyl-, methyl ester (84)	4.0328	0.00020179	3.6951	0.0032388		D-Lyxose, 4TMS derivative (204)				2-Hydroxyoctanoic acid, 2TMS derivative (187)	1.9267
Phenylalanine, 2TMS derivative (218)	3.9721	0.0002404	3.6191	0.0036747		3-Indolepropionic acid, 2TMS derivative (202)				1,2,4,5-Tetrazine-3,6-diamine (112)	1.9064
Analyte 819 (55)	-3.9367	0.00025685	3.5903	0.0037476		2-Ketobutyric acid (73)				L-Lysine	1.8318
Analyte 628 (211)	-3.8083	0.00039023	3.4087	0.0054463		4-Hydroxyproline (68)				Analyte 106 (89)	1.7664
Propanoic acid, 2-(methoxyimino)-, trimethylsilyl ester = Pyruvic acid	3.7818	0.00041295	3.3841	0.0055232						Analyte 287 (73)	1.7646
L-Methionine	-3.854	0.00043709	3.3594	0.0056123						Phenylalanine, 2TMS derivative (218)	1.7282
Butylated Hydroxytoluene, TMS derivative (277)	-3.7482	0.00045757	3.3395	0.0056492						Cyclobutanecarboxylic acid, 2-dimethylaminoethyl ester (58)	1.6933
Dimethylaminoethyl palmitate (58)	-3.6802	0.00058813	3.2305	0.0069172						L-Methionine	1.6862
2-Hydroxyethyl palmitate, TMS derivative (116)	-3.6538	0.0006101	3.2146	0.0069172						L-Hydroxyproline, (E)-, 3TMS derivative (140)	1.682		Figure S2: The validation results for the PLS-DA analysis of the healthy controls versus all the untreated patient samples. A: Leave-one-out cross-validation results, indicating that PLS-DA with one component is most applicable to these data, B: Permutation testing (frequency = 2000), indicating that the model is not random (significant p-value, <0.05)
Cyclobutanecarboxylic acid, 2-dimethylaminoethyl ester (58)	-3.6484	0.00064034	3.1936	0.0069172						1,2-Butanediol, 2TMS derivative (73)	1.6768
Glycerol, 3TMS derivative [miss-ID] (103)	3.6386	0.00064646	3.1895	0.0069172						Guaicol-á-d-glucopyranoside, pentakis(O-trimethylsilyl)- (73)	1.6325
Analyte 22 (229)	-3.5761	0.00078018	3.1078	0.0079144						Phenol, TMS derivative (151)	1.6247
Decanamide, N-(2-hydroxyethyl)- (85)	-3.5754	0.00078897	3.1029	0.0079144						3-Hydroxybutyric acid, 2TMS derivative	1.6191
Glycerol, 3TMS derivative [miss-ID] (73)	3.5193	0.00093745	3.0281	0.0091188						Analyte 972 (73)	1.616
Octanoic acid, 2-dimethylaminoethyl ester (58)	-3.4844	0.0010373	2.9841	0.009546						Analyte 128 (55)	1.5835
Analyte 972 (73)	-3.4754	0.001069	2.971	0.009546						Analyte 1085 (227)	1.5362
D-Lyxose, 4TMS derivative (204)	3.48	0.0010706	2.9704	0.009546						9,12-Octadecadien-1-ol, (Z,Z)- (67)	1.5191
2-Aminobutanoic acid, 2TMS derivative (130)	-3.4473	0.0011447	2.9413	0.0099313						Propanoic acid, 2-(methoxyimino)-, trimethylsilyl ester = Pyruvic acid	1.5095
Carbonic acid, 2-dimethylaminoethyl propyl ester (58)	-3.403	0.0013047	2.8845	0.01076						D-(+)-Xylose, tetrakis(trimethylsilyl) ether, methyloxime (anti) (103)	1.5092
L-Tryptophan, 1-(trimethylsilyl)-, trimethylsilyl ester (202)	-3.4366	0.0013073	2.8836	0.01076
Analyte 837 (55)	-3.4079	0.0013412	2.8725	0.010763
Butanoic acid, 2,4-bis[(trimethylsilyl)oxy]-, trimethylsilyl ester (103)	3.3685	0.0015347	2.814	0.012016
Carbonic acid, 2-dimethylaminoethyl ethyl ester (58)	-3.2616	0.0024163	2.6168	0.018468
D-Arabinose, tetrakis(trimethylsilyl) ether, ethyloxime (isomer 1) (103)	3.1371	0.0028467	2.5457	0.021251
L-Norvaline	-3.111	0.0030597	2.5143	0.022322
1,1,1-Trifluoroheptadecen-2-one (57)	-3.092	0.0033638	2.4732	0.023572
E,E-1,9,17-Docasatriene (82)	-3.0768	0.0033779	2.4714	0.023572
Doconexent (91)	-3.0061	0.0041157	2.3856	0.028083
3-Indolepropionic acid, 2TMS derivative (202)	-3.003	0.0042615	2.3704	0.028083
Supraene (69)	-2.9918	0.0042868	2.3679	0.028083
Analyte 706 (142)	-2.9593	0.0047666	2.3218	0.030602
2-Hydroxyoctanoic acid, 2TMS derivative (187)	-2.9802	0.0052784	2.2775	0.033223
Analyte 1076 (73)	2.8649	0.0061145	2.2136	0.037746
[1,1'-Bicyclopropyl]-2-octanoic acid, 2'-hexyl-, methyl ester (67)	-2.8511	0.0064064	2.1934	0.038801
Indole-3-lactic acid, 3TMS derivative (202)	-2.847	0.0066978	2.1741	0.039814
Paracetamol, 2TMS derivative (116)	-2.8171	0.0072024	2.1425	0.041924
9,12-Octadecadienoic acid, methyl ester, (E,E)- (67)	-2.7944	0.0073138	2.1359	0.041924
L-5-Oxoproline, , 2TMS derivative (156)	-2.7758	0.0078684	2.1041	0.044311
Ribitol, 5TMS derivative [miss-ID] (73)	2.7744	0.0080966	2.0917	0.04481
Analyte 496 (116)	-2.7827	0.0084653	2.0724	0.045028
Analyte 674 (73)	2.7521	0.0085039	2.0704	0.045028
9,12-Octadecadienoic acid (Z,Z)-, TMS derivative (67)	-2.7352	0.0085568	2.0677	0.045028
Arachidonic acid, TMS derivative	-2.7244	0.0088041	2.0553	0.045582
Analyte 555 (174)	2.6967	0.0095126	2.0217	0.048469
Butanoic acid, 2-(methoxyimino)-, trimethylsilyl ester (73)	2.7158	0.0097396	2.0115	0.04885
D-(-)-Rhamnose, tetrakis(trimethylsilyl) ether, methyloxime (syn) (117)	2.6675	0.010226	1.9903	0.050499
Hydracrylic acid, 2TMS derivative (177)	-2.6567	0.010532	1.9775	0.051221
11,14-Eicosadienoic acid, TMS derivative (67)	-2.6287	0.011297	1.947	0.053671
1,2-Benzenedicarboxylic-Acid-(2-ethylhexyl) ester (149)	2.6265	0.011495	1.9395	0.053671
Dodecanal, O-methyloxime (73)	-2.6298	0.011537	1.9379	0.053671
2-Ketoisocaproic acid mo-tms (89)	-2.5966	0.012388	1.907	0.056808
2-Palmitoylglycerol, 2TMS derivative (129)	-2.5832	0.012709	1.8959	0.057457
Docosapentaenoic Acid methyl ester (91)	-2.5788	0.012899	1.8894	0.057508
Analyte 500 (157)	-2.622	0.01321	1.8791	0.058086
1,3-Dioxolane, 2-(2,2-dimethylpropyl)-2,4,5-trimethyl- (115)	-2.5919	0.013916	1.8565	0.059909
Analyte 596 (89)	-2.5623	0.014016	1.8534	0.059909
Analyte 852 (266)	-2.5399	0.014184	1.8482	0.059909
3-Cyclopentylpropionic acid, 2-dimethylaminoethyl ester (58)	-2.5507	0.014855	1.8281	0.061929
D-(+)-Xylose, tetrakis(trimethylsilyl) ether, methyloxime (anti) (103)	2.5218	0.015411	1.8122	0.062536
1-Methyl-N,N-bis(trimethylsilyl)-4-[(trimethylsilyl)oxy]-1H-imidazol-2-amine (115)	-2.5106	0.015571	1.8077	0.062536
Nonadecanoic acid, TMS derivative (117)	2.5048	0.015585	1.8073	0.062536
1,2-Butanediol, 2TMS derivative (73)	-2.4959	0.016351	1.7865	0.064799
3,5-Diacetyl-4-methyl-1-phenyl-1,4-dihydropyridine (240)	2.472	0.01682	1.7742	0.065231
1,2-Benzenedicarboxylic acid, bis(2-methylpropyl) ester (149)	2.4712	0.016867	1.773	0.065231
4-Hydroxyproline (68)	-2.4703	0.017382	1.7599	0.066422
L-Alanine, 2TMS derivative (116)	-2.4599	0.017588	1.7548	0.066422
L-Isoleucine	-2.4488	0.017813	1.7493	0.066488
Pentitol, 3-desoxy-tetrakis-O-(trimethylsilyl)- (231)	2.4478	0.018073	1.743	0.066685
Analyte 287 (73)	-2.428	0.018803	1.7258	0.068587
Analyte 439 (155)	-2.346	0.022926	1.6397	0.08192
D-Mannitol, 6TMS derivative	2.3507	0.022968	1.6389	0.08192
Analyte 493 (157)	-2.3384	0.024822	1.6052	0.087559
11-Hexadecynal (67)	-2.3095	0.025416	1.5949	0.088681
Acetin, bis-1,3-trimethylsilyl ether (73)	-2.2975	0.026902	1.5702	0.092855
Analyte 1085 (227)	-2.2883	0.027464	1.5612	0.093786
1-Deoxypentitol, 4TMS derivative (117)	2.2607	0.028106	1.5512	0.094969
S-[2-[N,N-Dimethylamino]ethyl]N,N-dimethylcarbamoyl thiocarbohydroximate (71)	-2.2536	0.028729	1.5417	0.096062
Analyte 889 (73)	-2.2423	0.029398	1.5317	0.097285
D-(+)-Talofuranose, pentakis(trimethylsilyl) ether (isomer 1) (217)	2.2424	0.029869	1.5248	0.097837
L-Aspartic acid	2.2103	0.03172	1.4987	0.10285
Guaicol-á-d-glucopyranoside, pentakis(O-trimethylsilyl)- (73)	2.2049	0.032044	1.4942	0.10286
L-Norleucine	-2.1695	0.035176	1.4538	0.1118
Eicosapentaenoic Acid, TMS derivative (91)	-2.1569	0.035917	1.4447	0.11303
m-Cresol, TMS derivative (165)	-2.1468	0.037029	1.4315	0.1154
D-Lyxose, 4TMS derivative (217)	2.1178	0.039087	1.408	0.12064
Analyte 775 (467)	2.0697	0.045193	1.3449	0.13723
Phenol, TMS derivative (151)	-2.0685	0.045455	1.3424	0.13723
Undecanoic acid, 11-fluoro-, trimethylsilyl ester (55)	-2.0519	0.045744	1.3397	0.13723
à-D-Glucopyranose, 5TMS derivative (204)	2.0488	0.046375	1.3337	0.13784
1-Pentene, 1-trimethylsilyloxy-1-(2'-trimethylsilyloxyphenyl)- (73)	2.0388	0.046984	1.328	0.13837

## Sheet: Table S11-S13
		Table S11: Results of the ANOVA including all groups (with exclusions of HIV+/TB+/Tn- samples with CD4 T cell count>600 and selected healthy controls)										Table S12: A count of the compounds significant in the ANOVA post-hoc analysis per compound class			Table S13: Results of the ANOVA including all groups (with exclusions of HIV+/TB+/Tn- samples with CD4 T cell count>600) and selected healthy controls, organized by compound class, and then by significance as per ANOVA post-hoc analysis
			f.value	p.value	#NAME?	FDR	Fisher's LSD	Metabolite class	Class	HMDB ID		Organic acids and derivatives	1			HIV-/TB-/Tn-	HIV-/TB+/Tn-	HIV+/TB+/Tn-	HIV+/TB+/Tn+	Line graph of means	Adj p-val	Class
345	Butanoic acid, 3,4-bis[(trimethylsilyl)oxy]-, trimethylsilyl ester	3,4-Dihydroxybutyric acid	22.594	5.8701e-10	9.2314	1.8843e-07	HIV-/TB+/Tn- - HIV-/TB-/Tn-; HIV+/TB+/Tn- - HIV-/TB-/Tn-; HIV+/TB+/Tn+ - HIV-/TB-/Tn-; HIV+/TB+/Tn- - HIV-/TB+/Tn-; HIV+/TB+/Tn- - HIV+/TB+/Tn+	Organic acids and derivatives	Hydroxy acids and derivatives	HMDB0000337		Amino acids and related	8		Glycerol-3-phosphate	0.653	-0.091	-1.063	-0.52		0.00072196	Lipids and lipid-like molecules
521	Tetrahydrofuran	Tetrahydrofuran	17.942	1.8376e-08	7.7357	2.9494e-06	HIV-/TB-/Tn- - HIV-/TB+/Tn-; HIV-/TB-/Tn- - HIV+/TB+/Tn-; HIV-/TB-/Tn- - HIV+/TB+/Tn+; HIV-/TB+/Tn- - HIV+/TB+/Tn-; HIV-/TB+/Tn- - HIV+/TB+/Tn+	Organoheterocyclic compounds	Tetrahydrofurans	HMDB0000246		Lipids and lipid-like molecules	14		Alpha-Linolenic acid	0.597	-0.215	-1.257	-0.067		0.0011542	Lipids and lipid-like molecules
380	DL-Phenylalanine	DL-Phenylalanine	12.861	1.2951e-06	5.8877	0.00013858	HIV-/TB+/Tn- - HIV-/TB-/Tn-; HIV+/TB+/Tn- - HIV-/TB-/Tn-; HIV+/TB+/Tn+ - HIV-/TB-/Tn-	Amino acids and related	Carboxylic acids and derivatives	HMDB0000159 | HMDB0250791		Organic nitrogen compounds	1		3-Hydroxyisovaleric acid	0.711	-0.36	-0.669	-0.372		0.0016158	Lipids and lipid-like molecules
23	1-Deoxypentitol	1-Deoxypentitol	12.356	2.0437e-06	5.6896	0.00016401	HIV+/TB+/Tn- - HIV-/TB-/Tn-; HIV+/TB+/Tn+ - HIV-/TB-/Tn-; HIV+/TB+/Tn- - HIV-/TB+/Tn-; HIV+/TB+/Tn+ - HIV-/TB+/Tn-	Organic oxygen compounds	Organooxygen compounds	HMDB0041486 | 238134		Organoheterocyclic compounds	8		9,12-Octadecadien-1-ol, (Z,Z)-/Linoleyl Alkohol	-0.57	0.075	1.059	0.384		0.0049329	Lipids and lipid-like molecules
43	2,4-Di-tert-butyl-phenol	2,4-Di-tert-butyl-phenol	11.514	4.4389e-06	5.3527	0.00028498	HIV-/TB-/Tn- - HIV-/TB+/Tn-; HIV-/TB-/Tn- - HIV+/TB+/Tn-; HIV-/TB-/Tn- - HIV+/TB+/Tn+; HIV+/TB+/Tn+ - HIV-/TB+/Tn-	Benzenoids	Benzene and substituted derivatives	HMDB0013816		Benzenoids	3		1,E-11,Z-13-Octadecatriene [a-Linolenic acid?]	0.653	-0.242	-0.516	-0.561		0.0049329	Lipids and lipid-like molecules
490	Glycerol-3-phosphate	Glycerol-3-phosphate	10.342	1.3495e-05	4.8698	0.00072196	HIV-/TB-/Tn- - HIV-/TB+/Tn-; HIV-/TB-/Tn- - HIV+/TB+/Tn-; HIV-/TB-/Tn- - HIV+/TB+/Tn+; HIV-/TB+/Tn- - HIV+/TB+/Tn-	Lipids and lipid-like molecules	Glycerophospholipids	HMDB0000126		Organic oxygen compounds	9		Glycerol monostearate	0.526	-0.009	-0.735	-0.606		0.014198	Lipids and lipid-like molecules
107	à-Linolenic acid	Alpha-Linolenic acid	9.702	2.517e-05	4.5991	0.0011542	HIV-/TB-/Tn- - HIV-/TB+/Tn-; HIV-/TB-/Tn- - HIV+/TB+/Tn-; HIV-/TB-/Tn- - HIV+/TB+/Tn+; HIV-/TB+/Tn- - HIV+/TB+/Tn-; HIV+/TB+/Tn+ - HIV+/TB+/Tn-	Lipids and lipid-like molecules	Fatty acyls	HMDB0001388		Unannotated	8		1-Monopalmitin	0.6	-0.23	-0.672	-0.386		0.014198	Lipids and lipid-like molecules
262	L-Lysine	L-Lysine	9.2314	4.0122e-05	4.3966	0.001431	HIV-/TB-/Tn- - HIV-/TB+/Tn-; HIV-/TB-/Tn- - HIV+/TB+/Tn-; HIV-/TB-/Tn- - HIV+/TB+/Tn+	Amino acids and related	Carboxylic acids and derivatives	HMDB0000182					Octanoic acid	-0.473	0.111	1.086	0.109		0.020609	Lipids and lipid-like molecules
436	2-Propenoic acid, 2-(dimethylamino)ethyl ester	2-Propenoic acid, 2-(dimethylamino)ethyl ester/Dimethylaminoethyl acrylate	9.0891	4.6257e-05	4.3348	0.0014848	HIV-/TB-/Tn- - HIV-/TB+/Tn-; HIV-/TB-/Tn- - HIV+/TB+/Tn-; HIV-/TB-/Tn- - HIV+/TB+/Tn+	Organic acids and derivatives	Unsaturated carboxylic acid ester						Hexadecanoic acid/Palmitic acid	0.602	-0.345	-0.233	-0.435		0.021549	Lipids and lipid-like molecules
69	3-Hydroxyisovaleric acid	3-Hydroxyisovaleric acid	8.8333	5.9833e-05	4.2231	0.0016158	HIV-/TB+/Tn- - HIV-/TB-/Tn-; HIV+/TB+/Tn- - HIV-/TB-/Tn-; HIV+/TB+/Tn+ - HIV-/TB-/Tn-; HIV+/TB+/Tn- - HIV+/TB+/Tn+	Lipids and lipid-like molecules	Fatty acyls	HMDB0000754					Nonanamide (amide of nonanoic acid)	0.406	-0.044	-1.177	-0.045		0.021549	Lipids and lipid-like molecules
76	Glucuronic acid	Glucuronic acid	8.8238	6.0405e-05	4.2189	0.0016158	HIV-/TB-/Tn- - HIV+/TB+/Tn+; HIV-/TB+/Tn- - HIV+/TB+/Tn+	Organic oxygen compounds	Carbohydrates and carbohydrate conjugates	HMDB0000127					Decanamide, N-(2-hydroxyethyl)-	0.537	-0.143	-0.834	-0.326		0.023373	Lipids and lipid-like molecules
372	1,2,4,5-Tetrazine-3,6-diamin	1,2,4,5-Tetrazine-3,6-diamin	8.1805	0.00011645	3.9339	0.002565	HIV-/TB-/Tn- - HIV-/TB+/Tn-; HIV-/TB-/Tn- - HIV+/TB+/Tn-; HIV-/TB-/Tn- - HIV+/TB+/Tn+	Organoheterocyclic compounds	Tetrazine	249621					Arachidonic acid	0.536	-0.303	-0.746	-0.082		0.029818	Lipids and lipid-like molecules
260	L-Proline, 1-methyl-, methyl ester	L-Proline, 1-methyl-, methyl ester	8.1525	0.00011986	3.9213	0.002565	HIV-/TB+/Tn- - HIV-/TB-/Tn-; HIV+/TB+/Tn- - HIV-/TB-/Tn-; HIV+/TB+/Tn- - HIV-/TB+/Tn-; HIV+/TB+/Tn- - HIV+/TB+/Tn+	Amino acids and related							Eicosapentaenoic Acid	0.429	-0.01	-1.007	-0.252		0.041475	Lipids and lipid-like molecules
5	Phenylalanine	Phenylalanine	7.7283	0.00018618	3.7301	0.0036917	HIV-/TB+/Tn- - HIV-/TB-/Tn-; HIV+/TB+/Tn- - HIV-/TB-/Tn-; HIV+/TB+/Tn+ - HIV-/TB-/Tn-; HIV+/TB+/Tn- - HIV-/TB+/Tn-	Amino acids and related	Carboxylic acids and derivatives	HMDB0000159 | HMDB0250791					E,E-1,9,17-Docasatriene	0.524	-0.483	-0.206	-0.042		0.043467	Lipids and lipid-like molecules
441	Glycerol [miss-ID] (103)	Glycerol [miss-ID] (103)	7.6815	0.00019551	3.7088	0.0036917	HIV-/TB+/Tn- - HIV-/TB-/Tn-; HIV+/TB+/Tn- - HIV-/TB-/Tn-; HIV+/TB+/Tn+ - HIV-/TB-/Tn-; HIV+/TB+/Tn- - HIV-/TB+/Tn-	Organic oxygen compounds	Carbohydrates and carbohydrate conjugates	HMDB0000131					3,4-Dihydroxybutyric acid	-0.877	0.291	1.206	0.517		1.8843e-07	Organic acids and derivatives
489	L-Hydroxyproline	L-Hydroxyproline	7.4496	0.00024941	3.6031	0.0044479	HIV-/TB-/Tn- - HIV-/TB+/Tn-; HIV-/TB-/Tn- - HIV+/TB+/Tn-; HIV-/TB-/Tn- - HIV+/TB+/Tn+	Amino acids and related	Proline and derivatives	HMDB0000725					2-Propenoic acid, 2-(dimethylamino)ethyl ester/Dimethylaminoethyl acrylate	0.715	-0.325	-0.63	-0.467		0.0014848	Organic acids and derivatives
403	9,12-Octadecadien-1-ol, (Z,Z)-	9,12-Octadecadien-1-ol, (Z,Z)-/Linoleyl Alkohol	7.2865	0.00029634	3.5282	0.0049329	HIV-/TB-/Tn- - HIV-/TB+/Tn-; HIV-/TB-/Tn- - HIV+/TB+/Tn-; HIV-/TB-/Tn- - HIV+/TB+/Tn+	Lipids and lipid-like molecules	Alcohol						Cyclobutanecarboxylic acid, 2-dimethylaminoethyl ester	0.622	-0.25	-0.843	-0.295		0.0071083	Organic acids and derivatives
431	1,E-11,Z-13-Octadecatriene [a-Linolenic acid?]	1,E-11,Z-13-Octadecatriene [a-Linolenic acid?]	7.2278	0.00031535	3.5012	0.0049329	HIV-/TB-/Tn- - HIV-/TB+/Tn-; HIV-/TB-/Tn- - HIV+/TB+/Tn-; HIV-/TB-/Tn- - HIV+/TB+/Tn+	Lipids and lipid-like molecules							2,4-Dihydroxybutyric acid	0.092	0.464	-0.259	-0.882		0.015025	Organic acids and derivatives
93	3,6-Dimethyl-octan-2-one	3,6-Dimethyl-octan-2-one	7.1724	0.00033448	3.4756	0.0049329	HIV-/TB-/Tn- - HIV-/TB+/Tn-; HIV-/TB-/Tn- - HIV+/TB+/Tn-; HIV-/TB-/Tn- - HIV+/TB+/Tn+	Organic oxygen compounds	Ketone derivative? Look at octan-2-one	467712					Carbonic acid, 2-dimethylaminoethyl propyl ester	0.299	0.201	-1.216	-0.258		0.018513	Organic acids and derivatives
17	Glycerol [miss-ID] (73)	Glycerol [miss-ID] (73)	7.1623	0.00033808	3.471	0.0049329	HIV-/TB+/Tn- - HIV-/TB-/Tn-; HIV+/TB+/Tn- - HIV-/TB-/Tn-; HIV+/TB+/Tn+ - HIV-/TB-/Tn-; HIV+/TB+/Tn- - HIV-/TB+/Tn-	Organic oxygen compounds	Carbohydrates and carbohydrate conjugates	HMDB0000131					Pyruvate	0.549	-0.161	-0.698	-0.397		0.025818	Organic acids and derivatives
468	Cyclobutanecarboxylic acid, 2-dimethylaminoethyl ester	Cyclobutanecarboxylic acid, 2-dimethylaminoethyl ester	6.7791	0.00050932	3.293	0.0071083	HIV-/TB-/Tn- - HIV-/TB+/Tn-; HIV-/TB-/Tn- - HIV+/TB+/Tn-; HIV-/TB-/Tn- - HIV+/TB+/Tn+	Organic acids and derivatives							2-Hydroxyethyl palmitate	0.548	-0.241	-0.762	-0.211		0.029065	Organic acids and derivatives
404	D-Lyxose	D-Lyxose	6.5291	0.00066717	3.1758	0.0085665	HIV-/TB+/Tn- - HIV-/TB-/Tn-; HIV+/TB+/Tn+ - HIV-/TB-/Tn-	Organic oxygen compounds	Organooxygen compounds	HMDB0003402					1,2-Butanediol	-0.544	0.488	0.07	0.152		0.031626	Organic acids and derivatives
353	D-Erythro-Pentofuranose	D-Erythro-Pentofuranose	6.3133	0.00084373	3.0738	0.010031	HIV-/TB-/Tn- - HIV-/TB+/Tn-; HIV-/TB-/Tn- - HIV+/TB+/Tn-; HIV-/TB-/Tn- - HIV+/TB+/Tn+	Organoheterocyclic compounds							Hydracrylic acid / Hydroxypropionic acid	-0.489	0.032	0.678	0.525		0.038511	Organic acids and derivatives
328	L-Tryptophan	L-Tryptophan	6.1487	0.0010102	2.9956	0.011199	HIV-/TB-/Tn- - HIV-/TB+/Tn-; HIV-/TB-/Tn- - HIV+/TB+/Tn-; HIV-/TB-/Tn- - HIV+/TB+/Tn+; HIV-/TB+/Tn- - HIV+/TB+/Tn-	Amino acids and related	Indoles and derivatives	HMDB0000929					Carbonic acid, 2-dimethylaminoethyl ethyl ester	-0.26	0.151	1.08	-0.388		0.041948	Organic acids and derivatives
381	Indole-3-lactic acid	Indole-3-lactic acid	6.1364	0.0010239	2.9897	0.011199	HIV-/TB-/Tn- - HIV-/TB+/Tn-; HIV-/TB-/Tn- - HIV+/TB+/Tn-; HIV-/TB-/Tn- - HIV+/TB+/Tn+	Organoheterocyclic compounds	Indoles and derivatives	HMDB0000671					2-Aminobutanoic acid	0.48	-0.04	-0.479	-0.609		0.049576	Organic acids and derivatives
304	Benzoic Acid	Benzoic Acid	6.0945	0.0010721	2.9698	0.011199	HIV-/TB-/Tn- - HIV-/TB+/Tn-; HIV-/TB-/Tn- - HIV+/TB+/Tn-; HIV-/TB-/Tn- - HIV+/TB+/Tn+	Benzenoids	Benzoic acids and derivatives	HMDB0001870					DL-Phenylalanine	-0.774	0.317	0.927	0.427		0.00013858	Amino acids and related
365	Cadaverine	Cadaverine	6.0866	0.0010815	2.966	0.011199	HIV-/TB-/Tn- - HIV+/TB+/Tn+; HIV-/TB+/Tn- - HIV+/TB+/Tn+	Organic nitrogen compounds	Amines	HMDB0002322					L-Lysine	0.592	-0.003	-1.065	-0.556		0.001431	Amino acids and related
445	L-Threonine	L-Threonine	5.9085	0.0013159	2.8808	0.0132	HIV-/TB-/Tn- - HIV-/TB+/Tn-; HIV-/TB-/Tn- - HIV+/TB+/Tn-; HIV-/TB-/Tn- - HIV+/TB+/Tn+	Amino acids and related	Carboxylic acids and derivatives	HMDB0000167					L-Proline, 1-methyl-, methyl ester	0.633	-0.115	-0.466	-0.784		0.002565	Amino acids and related
416	Glycerol monostearate	Glycerol monostearate	5.7983	0.0014865	2.8278	0.014198	HIV-/TB-/Tn- - HIV+/TB+/Tn-; HIV-/TB+/Tn- - HIV+/TB+/Tn-; HIV+/TB+/Tn+ - HIV+/TB+/Tn-	Lipids and lipid-like molecules	Glycerolipids	HMDB0011131					Phenylalanine	0.667	-0.352	-0.784	-0.232		0.0036917	Amino acids and related
335	1-Monopalmitin	1-Monopalmitin	5.7879	0.0015038	2.8228	0.014198	HIV-/TB-/Tn- - HIV+/TB+/Tn-; HIV-/TB+/Tn- - HIV+/TB+/Tn-; HIV+/TB+/Tn+ - HIV+/TB+/Tn-	Lipids and lipid-like molecules	Glycerolipids	HMDB0011564					L-Hydroxyproline	-0.577	0.131	1.093	0.275		0.0044479	Amino acids and related
348	2,4-dihydroxybutyric acid	2,4-Dihydroxybutyric acid	5.7107	0.0016383	2.7856	0.015025	HIV-/TB+/Tn- - HIV-/TB-/Tn-; HIV+/TB+/Tn- - HIV-/TB-/Tn-; HIV+/TB+/Tn- - HIV-/TB+/Tn-; HIV+/TB+/Tn- - HIV+/TB+/Tn+	Organic acids and derivatives	Hydroxy acids and derivatives	HMDB0000360					L-Tryptophan	0.585	-0.363	-0.82	-0.027		0.011199	Amino acids and related
444	L-Methionine	L-Methionine	5.6834	0.0016889	2.7724	0.015059	HIV-/TB-/Tn- - HIV-/TB+/Tn-; HIV-/TB-/Tn- - HIV+/TB+/Tn-; HIV-/TB-/Tn- - HIV+/TB+/Tn+	Amino acids and related	Carboxylic acids and derivatives	HMDB0000696					L-Threonine	0.508	-0.047	-1.021	-0.333		0.0132	Amino acids and related
401	Dodecanal	Dodecanal / Lauric aldehyde	5.548	0.0019638	2.7069	0.017037	HIV-/TB-/Tn- - HIV+/TB+/Tn-; HIV-/TB+/Tn- - HIV+/TB+/Tn-; HIV+/TB+/Tn+ - HIV+/TB+/Tn-	Organic oxygen compounds	Fatty aldehyde / medium chain aldehyde						L-Methionine	0.574	-0.266	-0.802	-0.193		0.015059	Amino acids and related
30	Carbonic acid, 2-dimethylaminoethyl propyl ester	Carbonic acid, 2-dimethylaminoethyl propyl ester	5.4499	0.0021916	2.6592	0.018513	HIV-/TB-/Tn- - HIV-/TB+/Tn-; HIV-/TB-/Tn- - HIV+/TB+/Tn-; HIV-/TB-/Tn- - HIV+/TB+/Tn+	Organic acids and derivatives		29740287					Tetrahydrofuran	0.797	-0.13	-1.057	-0.739		2.9494e-06	Organoheterocyclic compounds
344	Octanoic acid	Octanoic acid	5.3312	0.0025039	2.6014	0.020609	HIV-/TB-/Tn- - HIV-/TB+/Tn-; HIV-/TB-/Tn- - HIV+/TB+/Tn-; HIV-/TB-/Tn- - HIV+/TB+/Tn+	Lipids and lipid-like molecules	Fatty acyls	HMDB0000482					1,2,4,5-Tetrazine-3,6-diamin	0.273	0.39	-0.352	-1.055		0.002565	Organoheterocyclic compounds
437	Hexadecanoic acid	Hexadecanoic acid/Palmitic acid	5.2277	0.0028131	2.5508	0.021549	HIV-/TB-/Tn- - HIV-/TB+/Tn-; HIV-/TB-/Tn- - HIV+/TB+/Tn-; HIV-/TB-/Tn- - HIV+/TB+/Tn+	Lipids and lipid-like molecules	Fatty acyls	HMDB0000220					D-Erythro-Pentofuranose	0.588	-0.132	-0.84	-0.445		0.010031	Organoheterocyclic compounds
388	Nonanamide	Nonanamide (amide of nonanoic acid)	5.2257	0.0028195	2.5498	0.021549	HIV-/TB-/Tn- - HIV+/TB+/Tn-; HIV-/TB+/Tn- - HIV+/TB+/Tn-; HIV+/TB+/Tn+ - HIV+/TB+/Tn-	Lipids and lipid-like molecules	Fatty amide						Indole-3-lactic acid	-0.607	0.445	-0.07	0.44		0.011199	Organoheterocyclic compounds
350	Decanamide, N-(2-hydroxyethyl)-	Decanamide, N-(2-hydroxyethyl)-	5.1329	0.0031309	2.5043	0.023373	HIV-/TB-/Tn- - HIV-/TB+/Tn-; HIV-/TB-/Tn- - HIV+/TB+/Tn-	Lipids and lipid-like molecules	Fatty amide						1H-Indole-3-Acetic-Acid	0.564	-0.205	-0.674	-0.358		0.025818	Organoheterocyclic compounds
469	1H-Indole-3-Acetic-Acid	1H-Indole-3-Acetic-Acid	5.0113	0.0035928	2.4446	0.025818	HIV-/TB-/Tn- - HIV+/TB+/Tn-; HIV-/TB-/Tn- - HIV+/TB+/Tn+; HIV-/TB+/Tn- - HIV+/TB+/Tn-; HIV-/TB+/Tn- - HIV+/TB+/Tn+	Organoheterocyclic compounds	Indoles and derivatives	HMDB0000197					D-Rhamnose	0.209	0.288	-1.154	-0.273		0.029818	Organoheterocyclic compounds
308	Pyruvate	Pyruvate	5.0049	0.0036194	2.4414	0.025818	HIV-/TB+/Tn- - HIV-/TB-/Tn-; HIV+/TB+/Tn+ - HIV-/TB-/Tn-	Organic acids and derivatives	Keto acids and derivatives	HMDB0000243					2-Amino-1-methyl-1H-imidazol-4-ol	0.49	-0.288	-0.786	0.007		0.043467	Organoheterocyclic compounds
378	2-Hydroxyethyl palmitate	2-Hydroxyethyl palmitate	4.8813	0.0041651	2.3804	0.029065	HIV-/TB-/Tn- - HIV-/TB+/Tn-; HIV-/TB-/Tn- - HIV+/TB+/Tn-; HIV-/TB-/Tn- - HIV+/TB+/Tn+	Organic acids and derivatives	Carboximidic acids and derivatives	HMDB0002100					3-Indolepropionic acid	0.364	0.038	-1.058	-0.182		0.049576	Organoheterocyclic compounds
463	D-Rhamnose	D-Rhamnose	4.8334	0.0043988	2.3567	0.029818	HIV+/TB+/Tn- - HIV-/TB-/Tn-; HIV+/TB+/Tn+ - HIV-/TB-/Tn-	2-Amino-1-methyl-1H-imidazol-4-ol	Carbohydrates and carbohydrate conjugates	HMDB0000849					Cadaverine	0.621	-0.367	-0.57	-0.238		0.011199	Organic nitrogen compounds
363	Arachidonic acid	Arachidonic acid	4.8215	0.0044587	2.3508	0.029818	HIV-/TB-/Tn- - HIV+/TB+/Tn-; HIV-/TB-/Tn- - HIV+/TB+/Tn+; HIV-/TB+/Tn- - HIV+/TB+/Tn-	Lipids and lipid-like molecules	Fatty acyls	HMDB0001043					1-Deoxypentitol	-0.499	-0.255	1.133	0.805		0.00016401	Organic oxygen compounds
26	D-Mannitol	D-Mannitol	4.74	0.0048936	2.3104	0.031626	HIV+/TB+/Tn- - HIV-/TB-/Tn-; HIV+/TB+/Tn- - HIV-/TB+/Tn-; HIV+/TB+/Tn- - HIV+/TB+/Tn+	Organic oxygen compounds	Carbohydrates and carbohydrate conjugates	HMDB0000765					2,4-Di-tert-butyl-phenol	0.717	-0.648	-0.47	0.029		0.00028498	Benzenoids
499	1,2-Butanediol	1,2-Butanediol	4.722	0.0049953	2.3014	0.031626	HIV-/TB-/Tn- - HIV+/TB+/Tn-; HIV-/TB+/Tn- - HIV+/TB+/Tn-	Organic acids and derivatives							Glucuronic acid	-0.65	0.296	0.996	0.176		0.0016158	Organic oxygen compounds
56	2,6-di-tert-butyl-p-cresol	2,6-di-tert-butyl-p-cresol	4.7169	0.0050246	2.2989	0.031626	HIV-/TB-/Tn- - HIV-/TB+/Tn-	Organic oxygen compounds	Alcohols and polyols						Glycerol [miss-ID] (103)	-0.492	0.308	1.171	-0.264		0.0036917	Organic oxygen compounds
355	Hydracrylic acid	Hydracrylic acid / Hydroxypropionic acid	4.5116	0.0063586	2.1966	0.038511	HIV-/TB-/Tn- - HIV+/TB+/Tn-; HIV-/TB-/Tn- - HIV+/TB+/Tn+	Organic acids and derivatives	Hydroxy acids and derivatives	HMDB0000700					3,6-Dimethyl-octan-2-one	0.601	-0.286	-0.943	-0.126		0.0049329	Organic oxygen compounds
332	Eicosapentaenoic Acid	Eicosapentaenoic Acid	4.4309	0.0069771	2.1563	0.041475	HIV-/TB-/Tn- - HIV+/TB+/Tn-; HIV-/TB+/Tn- - HIV+/TB+/Tn-	Lipids and lipid-like molecules	Fatty acyls	HMDB0001999					Glycerol [miss-ID] (73)	0.663	-0.41	-0.414	-0.333		0.0049329	Organic oxygen compounds
383	Carbonic acid, 2-dimethylaminoethyl ethyl ester	Carbonic acid, 2-dimethylaminoethyl ethyl ester	4.4052	0.0071873	2.1434	0.041948	HIV-/TB-/Tn- - HIV-/TB+/Tn-; HIV-/TB-/Tn- - HIV+/TB+/Tn-; HIV-/TB-/Tn- - HIV+/TB+/Tn+	Organic acids and derivatives							D-Lyxose	-0.58	0.119	0.973	0.373		0.0085665	Organic oxygen compounds
8	m-Cresol	m-Cresol	4.3871	0.0073393	2.1343	0.04207	HIV-/TB-/Tn- - HIV+/TB+/Tn-; HIV-/TB-/Tn- - HIV+/TB+/Tn+; HIV-/TB+/Tn- - HIV+/TB+/Tn-	Benzenoids	Phenols	HMDB0002048					Benzoic Acid	0.613	-0.224	-0.663	-0.428		0.011199	Benzenoids
347	E,E-1,9,17-Docasatriene	E,E-1,9,17-Docasatriene	4.3313	0.0078274	2.1064	0.043467	HIV-/TB-/Tn- - HIV-/TB+/Tn-; HIV-/TB-/Tn- - HIV+/TB+/Tn-; HIV-/TB-/Tn- - HIV+/TB+/Tn+	Lipids and lipid-like molecules							Dodecanal / Lauric aldehyde	0.28	0.187	-1.266	-0.164		0.017037	Organic oxygen compounds
151	2-Amino-1-methyl-1H-imidazol-4-ol	2-Amino-1-methyl-1H-imidazol-4-ol	4.3097	0.0080257	2.0955	0.043467	HIV-/TB-/Tn- - HIV-/TB+/Tn-; HIV-/TB-/Tn- - HIV+/TB+/Tn+	Organoheterocyclic compounds							D-Mannitol	0.312	0.229	-0.945	-0.493		0.031626	Organic oxygen compounds
414	2-Aminobutanoic acid	2-Aminobutanoic acid	4.1689	0.0094476	2.0247	0.049576	HIV-/TB-/Tn- - HIV-/TB+/Tn-; HIV-/TB-/Tn- - HIV+/TB+/Tn-; HIV-/TB-/Tn- - HIV+/TB+/Tn+	Organic acids and derivatives	Carboxylic acids and derivatives	HMDB0000452					2,6-di-tert-butyl-p-cresol	0.563	-0.31	-0.52	-0.255		0.031626	Organic oxygen compounds
393	3-Indolepropionic acid	3-Indolepropionic acid	4.1573	0.0095755	2.0188	0.049576	HIV-/TB-/Tn- - HIV-/TB+/Tn-; HIV-/TB-/Tn- - HIV+/TB+/Tn-	Organoheterocyclic compounds	Indoles and derivatives	HMDB0002302					m-Cresol	0.412	-0.007	-1.033	-0.209		0.04207	Benzenoids
349	Analyte 628	Analyte 628	9.2753	3.8403e-05	4.4156	0.001431	HIV-/TB-/Tn- - HIV-/TB+/Tn-; HIV-/TB-/Tn- - HIV+/TB+/Tn-; HIV-/TB-/Tn- - HIV+/TB+/Tn+; HIV-/TB+/Tn- - HIV+/TB+/Tn-	Unknown	Unknown
449	Analyte 622	Analyte 622	8.468	8.6712e-05	4.0619	0.0021411	HIV-/TB-/Tn- - HIV-/TB+/Tn-; HIV-/TB-/Tn- - HIV+/TB+/Tn-; HIV-/TB-/Tn- - HIV+/TB+/Tn+; HIV-/TB+/Tn- - HIV+/TB+/Tn+	Unknown	Unknown
392	Analyte 986	Analyte 986	6.6839	0.00056437	3.2484	0.0075484	HIV-/TB-/Tn- - HIV-/TB+/Tn-; HIV-/TB-/Tn- - HIV+/TB+/Tn-	Unknown	Unknown
28	Analyte 819	Analyte 819	6.4384	0.00073627	3.133	0.0090901	HIV-/TB-/Tn- - HIV-/TB+/Tn-; HIV-/TB-/Tn- - HIV+/TB+/Tn-; HIV-/TB-/Tn- - HIV+/TB+/Tn+	Unknown	Unknown
162	Analyte 837	Analyte 837	5.2351	0.0027897	2.5544	0.021549	HIV-/TB-/Tn- - HIV-/TB+/Tn-; HIV-/TB-/Tn- - HIV+/TB+/Tn-; HIV-/TB-/Tn- - HIV+/TB+/Tn+	Unknown	Unknown
324	Analyte 22	Analyte 22	4.6445	0.0054584	2.2629	0.033695	HIV-/TB-/Tn- - HIV-/TB+/Tn-; HIV-/TB-/Tn- - HIV+/TB+/Tn-	Unknown	Unknown
45	Analyte 287	Analyte 287	4.3003	0.008113	2.0908	0.043467	HIV-/TB-/Tn- - HIV-/TB+/Tn-; HIV-/TB-/Tn- - HIV+/TB+/Tn-; HIV-/TB-/Tn- - HIV+/TB+/Tn+	Unknown	Unknown
78	Analyte 972	Analyte 972	4.2991	0.0081247	2.0902	0.043467	HIV-/TB-/Tn- - HIV-/TB+/Tn-; HIV-/TB-/Tn- - HIV+/TB+/Tn+	Unknown	Unknown

## Sheet: Table S14-S16
Lists of significant metabolites for each comparison in the all groups-ANOVA
Table S14: The effect of untreated HIV/TB on the metabolome (untreated HIV/TB versus healthy controls)				Table S15: The effect of HIV on TB (untreated TB vs untreated HIV/TB)				Table S16: The effect of ART on HIV/TB (untreated HIV/TB versus treated HIV/TB)
		FDR				FDR		ART on HIV/TB		FDR
Butanoic acid, 3,4-bis[(trimethylsilyl)oxy]-, trimethylsilyl ester	Increased	1.8843e-07		3,4-Dihydroxybutyric acid	Increased	1.8843e-07		3,4-Dihydroxybutyric acid	Decreased	#N/A
Tetrahydrofuran	Decreased	2.9494e-06		1-Deoxypentitol	Increased	0.00016401		3-Hydroxyisovaleric acid	Decreased	0.0016158
DL-Phenylalanine	Increased	0.00013858		L-Proline, 1-methyl-, methyl ester	Increased	0.002565		L-Proline, 1-methyl-, methyl ester	Decreased	0.002565
1-Deoxypentitol	Increased	0.00016401		Phenylalanine	Increased	0.0036917		2,4-dihydroxybutyric acid	Decreased	0.015025
2,4-Di-tert-butyl-phenol	Decreased	0.00028498		Glycerol [miss-ID] (103)	Increased	0.0036917		D-Mannitol	Decreased	0.031626
Glycerol-3-phosphate	Decreased	0.00072196		Glycerol [miss-ID] (73)	Increased	0.0049329		à-Linolenic acid	Increased	0.0011542
alpha-linolenic acid	Decreased	0.0011542		2,4-dihydroxybutyric acid	Increased	0.015025		Glycerol monostearate	Increased	0.014198
L-Lysine	Decreased	0.001431		D-Mannitol	Increased	0.031626		1-Monopalmitin	Increased	0.014198
Dimethylaminoethyl acrylate	Decreased	0.0014848		Tetrahydrofuran	Decreased	2.9494e-06		Dodecanal	Increased	0.017037
3-Hydroxyisovaleric acid	Increased	0.0016158		Glycerol-3-phosphate	Decreased	0.00072196		Nonanamide	Increased	0.021549
1,2,4,5-Tetrazine-3,6-diamin	Decreased	0.002565		à-Linolenic acid	Decreased	0.0011542
L-Proline, 1-methyl-, methyl ester	Increased	0.002565		Analyte 628	Decreased	0.001431
Phenylalanine	Increased	0.0036917		L-Tryptophan	Decreased	0.011199
Glycerol [miss-ID] (103)	Increased	0.0036917		Glycerol monostearate	Decreased	0.014198
L-Hydroxyproline	Decreased	0.0044479		1-Monopalmitin	Decreased	0.014198
9,12-Octadecadien-1-ol, (Z,Z)-	Decreased	0.0049329		Dodecanal	Decreased	0.017037
1,E-11,Z-13-Octadecatriene [a-Linolenic acid?]	Decreased	0.0049329		Nonanamide	Decreased	0.021549
3,6-Dimethyl-octan-2-one	Decreased	0.0049329		1H-Indole-3-Acetic-Acid	Decreased	0.025818
Glycerol [miss-ID] (73)	Increased	0.0049329		Arachidonic acid	Decreased	0.029818
Cyclobutanecarboxylic acid, 2-dimethylaminoethyl ester	Decreased	0.0071083		1,2-Butanediol	Decreased	0.031626
D-Erythro-Pentofuranose	Decreased	0.010031		Eicosapentaenoic Acid	Decreased	0.041475
L-Tryptophan	Decreased	0.011199		m-Cresol	Decreased	0.04207
Indole-3-lactic acid	Decreased	0.011199
Benzoic Acid	Decreased	0.011199
L-Threonine	Decreased	0.0132
Glycerol monostearate	Decreased	0.014198
1-Monopalmitin	Decreased	0.014198
2,4-dihydroxybutyric acid	Increased	0.015025
L-Methionine	Decreased	0.015059
Dodecanal	Decreased	0.017037
Carbonic acid, 2-dimethylaminoethyl propyl ester	Decreased	0.018513
Octanoic acid	Decreased	0.020609
Hexadecanoic acid	Decreased	0.021549
Nonanamide	Decreased	0.021549
Decanamide, N-(2-hydroxyethyl)-	Decreased	0.023373
1H-Indole-3-Acetic-Acid	Decreased	0.025818
2-Hydroxyethyl palmitate	Decreased	0.029065
D-Rhamnose	Increased	0.029818
Arachidonic acid	Decreased	0.029818
D-Mannitol	Increased	0.031626
1,2-Butanediol	Decreased	0.031626
Hydracrylic acid	Decreased	0.038511
Eicosapentaenoic Acid	Decreased	0.041475
Carbonic acid, 2-dimethylaminoethyl ethyl ester	Decreased	0.041948
m-Cresol	Decreased	0.04207
E,E-1,9,17-Docasatriene	Decreased	0.043467
2-Aminobutanoic acid	Decreased	0.049576
3-Indolepropionic acid	Decreased	0.049576
Analyte 628	Decreased	0.001431
Analyte 622	Decreased	0.0021411
Analyte 986	Decreased	0.0075484
Analyte 819	Decreased	0.0090901
Analyte 837	Decreased	0.021549
Analyte 22	Decreased	0.033695
Analyte 287	Decreased	0.043467
Glucuronic acid	Decreased	0.0016158
D-Lyxose	Decreased	0.0085665
Cadaverine	Decreased	0.011199
Pyruvate	Decreased	0.025818
2,6-di-tert-butyl-p-cresol	Decreased	0.031626
2-Amino-1-methyl-1H-imidazol-4-ol	Decreased	0.043467
Analyte 972	Decreased	0.043467

## Sheet: Table S17
Table S17: Pearson's r correlation results for 3,4-DHBA and all other metabolites (from ANOVA)
Name	pcor	pval	adj pval
DL-Phenylalanine	0.68985	2.0526e-11	3.1805e-09
2,4-Dihydroxy-butyric acid	0.68586	2.9725e-11	3.1805e-09
Phenylalanine, 2TMS derivative (218)	0.65276	5.1823e-10	4.1588e-08
Glycerol, 3TMS derivative [miss-ID] (103)	0.5945	3.6719e-08	2.3574e-06
3-Hydroxyisovaleric acid	0.58135	8.5715e-08	4.5858e-06
1-Deoxypentitol	0.54057	9.5067e-07	4.3595e-05
Glycerol, 3TMS derivative [miss-ID] (73)	0.50617	5.7321e-06	0.00023
Arabinose	0.49717	8.8874e-06	0.00031698
Rhamnose	0.49196	1.1392e-05	0.00036568
Tryptophan	-0.47669	2.3056e-05	0.00067282
Tetrahydrofuran	-0.46978	3.1372e-05	0.00083921
Analyte 826	0.44709	8.2459e-05	0.0020361
Analyte 555	0.441	0.00010566	0.0024226
Pentitol	0.43891	0.00011492	0.0024594
Indole-3-lactic acid	-0.43589	0.0001296	0.002469

## Sheet: Figure S3
Comparison of all groups (after removal of samples with high CD4 T cell counts from the untreated HIV/TB co-infected group as well as selected healthy controls)
Figure S3: PLS-DA validation results for the comparison of all groups
A								B								C
